# Supplementary material for: Exploration of the Character Representation of DNA Chiral Conformations and Deformations via a Curved Surface Discrete Frenet Frame
Source: Int J Mol Sci. 2023 Dec 19;25(1):4. doi: 10.3390/ijms25010004 (PMC10778681; doi:10.3390/ijms25010004)
Supplement: Supplementary file 1 [file ijms-25-00004-s001.zip]

Archive with 1 entries (1 files):
- ijms-2756681-supplementary.pdf
